# Supplementary material for: Effectiveness of a Three-Week Inpatient Pulmonary Rehabilitation Program for Patients after COVID-19: A Prospective Observational Study
Source: Int J Environ Res Public Health. 2021 Aug 26;18(17):9001. doi: 10.3390/ijerph18179001 (PMC8430843; doi:10.3390/ijerph18179001)
Supplement: Supplementary file 1 [file ijerph-18-09001-s001.zip]

Archive with 1 entries (1 files):
- ijerph-1332287-supplementary.pdf
